# Supplementary material for: Gibson Deletion: a novel application of isothermal in vitro recombination
Source: Biol Proced Online. 2018 Jan 19;20:2. doi: 10.1186/s12575-018-0068-7 (PMC5774033; doi:10.1186/s12575-018-0068-7)
Supplement: Supplementary file 1 — The sequences of the oligonucleotides used in this study are reported. (XLSX 58 kb) [file 12575_2018_68_MOESM1_ESM.xlsx]

## Sheet: Sheet1
Substitution of KpnI/Acc65I site with AflII site
JB17344	CGGCCAGTGAATTCGAGCTCCTTAAGCGGGGATCCTCTAGAGTCGA
JB17345	TCGACTCTAGAGGATCCCCGCTTAAGGAGCTCGAATTCACTGGCCG
Deletion of increasing amount of DNA (delete around KpnI site and replace KpnI site with AflII)
JB17806	CGGCCAGTGAATTCGAGCTCCTTAAGGATCCTCTAGAGTCGACCTG
JB17807	AACGACGGCCAGTGAATTCGCTTAAGTCTAGAGTCGACCTGCAGGC
JB17808	TGTAAAACGACGGCCAGTGACTTAAG AGTCGACCTGCAGGCATGCA
JB17809	GACGTTGTAAAACGACGGCCCTTAAG ACCTGCAGGCATGCAAGCTT
JB17810	GTCACGACGTTGTAAAACGACTTAAG CAGGCATGCAAGCTTGGCGT
JB17811	TCCCAGTCACGACGTTGTAACTTAAG ATGCAAGCTTGGCGTAATCA
JB17812	GCCAGGGTTTTCCCAGTCACCTTAAGGGCGTAATCATGGTCATAGC
JB17813	GTTGGGTAACGCCAGGGTTTCTTAAGTGGTCATAGCTGTTTCCTGT
JB17814	TTCGCTATTACGCCAGCTGGCTTAAGCAACATACGAGCCGGAAGCA
Insertion of a RFP cassette while increasing the amount of DNA deleted from the DNA ends.
JB17328	5'- AGTGAATTCGAGCTCGGTACGAATTCGCGGCCGCTTCTAG- 3'
JB17329	CGACTCTAGAGGATCCCCGGCTGCAGCGGCCGCTACTAGT
JB17330	CGGCCAGTGAATTCGAGCTCGAATTCGCGGCCGCTTCTAG
JB17331	CAGGTCGACTCTAGAGGATCCTGCAGCGGCCGCTACTAGT
JB17332	AACGACGGCCAGTGAATTCGGAATTCGCGGCCGCTTCTAG
JB17333	GCCTGCAGGTCGACTCTAGACTGCAGCGGCCGCTACTAGT
JB17334	TGTAAAACGACGGCCAGTGAGAATTCGCGGCCGCTTCTAG
JB17335	TGCATGCCTGCAGGTCGACTCTGCAGCGGCCGCTACTAGT
JB17336	GACGTTGTAAAACGACGGCC GAATTCGCGGCCGCTTCTAG
JB17337	AAGCTTGCATGCCTGCAGGT CTGCAGCGGCCGCTACTAGT
JB17338	GTCACGACGTTGTAAAACGA GAATTCGCGGCCGCTTCTAG
JB17339	ACGCCAAGCTTGCATGCCTG CTGCAGCGGCCGCTACTAGT
JB17340	TCCCAGTCACGACGTTGTAAGAATTCGCGGCCGCTTCTAG
JB17341	TGATTACGCCAAGCTTGCATCTGCAGCGGCCGCTACTAGT
JB17342	TTCGCTATTACGCCAGCTGGGAATTCGCGGCCGCTTCTAG
JB17343	TGCTTCCGGCTCGTATGTTGCTGCAGCGGCCGCTACTAGT
JB17344	CGGCCAGTGAATTCGAGCTCCTTAAGCGGGGATCCTCTAGAGTCGA
JB17345	TCGACTCTAGAGGATCCCCGCTTAAGGAGCTCGAATTCACTGGCCG
Replacement of restriction sites in pUC19
SK-8	CGGTGCGGGCCTCTTCGCTATTACGCCAGCTGGCGAAAGGGGGATGTGCTGCAAGGCGA								Keep PvuII site
SK-9	GCTTTCCAGTCGGGAAACCTGTCGTGCCTTAAGCATTAATGAATCGGCCAACGCGCGGGG								change PvuII to AflII
SK-11	CGGTGATGACGGTGAAAACCTCTGACACATGCAGCTCCCGGAGACGGTCACAGCTTGT								keep NspI
SK-12	GGGGATCCTCTAGAGTCGACCTGCAGCTTAAGAAGCTTGGCGTAATCATGGTCATAGC								change NspI to AflII
SK-13	CCACAGAATCAGGGGATAACGCAGGAAAGAgAGCAAAAGGCCAGCAAAAGGCCAGGAACC								eliminate NspI
sequencing primers (fig.3)
SK-14	AGTCGTGTCTTACCGGGTTG
SK-15	GAGTCAGTGAGCGAGGAAGC
